# Supplementary material for: Fabrication of Paper Microfluidic Chips via Wax Soft Lithography
Source: Micromachines (Basel). 2026 Apr 23;17(5):512. doi: 10.3390/mi17050512 (PMC13209656; doi:10.3390/mi17050512)
Supplement: Supplementary file 1 [file micromachines-17-00512-s001.zip]

Archive with 1 entries (1 files):
- micromachines-4238611-supplementary.pdf
